# Supplementary material for: Face Perception and Pareidolia Production in Patients With Parkinson's Disease
Source: Front Neurol. 2021 Aug 3;12:669691. doi: 10.3389/fneur.2021.669691 (PMC8370466; doi:10.3389/fneur.2021.669691)
Supplement: Supplementary file 1 [file Data_Sheet_1.zip]

Archive with 3 entries (3 files):
- PD-Face-Pareidolia_Data.csv
- PD-Face-Pareidolia_Data-frequencies.csv
- PD-Face-Pareidolia_R-Code.R
