# Supplementary material for: Face Perception and Pareidolia Production in Patients With Parkinson's Disease
Source: Front Neurol. 2021 Aug 3;12:669691. doi: 10.3389/fneur.2021.669691 (PMC8370466; doi:10.3389/fneur.2021.669691)
Supplement: Supplementary file 1 [file Data_Sheet_1.zip › PD-Face-Pareidolia_Data.csv]

subject	group	gender	age	edu	handed	hallucin	wrong	type1	type2	type3	type4	type5	pareidolia	Pic_RT_median	TMT_B_A_z	Stroop_t_z	Stroop_err_z	MWT	DBS	MoCa	MDS_P1	MDS_P2	MDS_P3	MDS_P4	H_Y_Stage	ErstMan	Age_Begin	Levodopa
P1	PD	female	80	10	right	yes	37	24	5	9	4	5	13	10777.5	-1.0	-1.8	-0.2	111	nein	25	9	20	25	7	4	8	72	850
P2	PD	female	74	10	right	no	22	14	19	5	3	6	8	6434.0	-2.9	-1.2	-0.2	134	nein	29	8	19	31	12	4	14	60	2195
P3	PD	male	53	21	left	yes	20	17	19	2	1	8	3	4472.0	0.5	0.8	-0.8	139	nein	28	10	9	29	7	2	7	46	1150
P4	PD	male	68	11	right	yes	41	17	3	18	6	3	24	11149.0	-3.1	-1.3	0.8	111	nein	26	5	22	39	10	3	30	38	948
P5	PD	female	78	11	right	no	34	15	7	16	3	6	19	11231.5	-1.2	-0.9	-1.3	134	nein	26	6	19	22	0	4	7	71	850
P6	PD	female	73	15	right	no	32	15	11	12	5	4	17	9001.0	-1.7	0.3	-2.0	111	nein	24	9	22	15	2	4	14	59	650
P7	PD	male	72	12	right	yes	38	26	4	8	4	5	12	10498.0	0.5	-2.3	-2.5	115	nein	26	10	14	37	0	3	4	68	500
P8	PD	female	51	16	right	no	26	18	13	7	1	8	8	7625.0	-0.5	0.4	-1.3	128	ja	28	4	6	7	3	2	11	40	513
P9	PD	female	72	11	right	yes	35	9	6	23	3	6	26	8075.0	-0.5	-2.3	-3.0	93	nein	22	23	19	30	12	4	13	59	1053
P10	PD	male	63	17	right	no	24	10	17	11	3	6	14	6196.0	-0.5	2.2	-0.2	123	nein	25	10	6	8	0	2	6	57	900
P11	PD	male	57	17	right	yes	16	10	25	3	3	6	6	6742.0	-3.1	0.0	-0.2	123	ja	28	5	7	13	1	2	12	45	1150
P12	PD	male	57	17	right	no	37	3	10	25	9	0	34	7729.0	0.5	-0.8	-1.8	111	ja	24	7	10	16	5	2	18	39	800
P13	PD	male	77	11	right	yes	36	11	6	21	4	5	25	10556.0	-3.1	-1.7	-2.4	115	nein	21	8	21	28	0	4	15	62	1200
P14	PD	male	52	15	right	no	25	5	20	13	7	2	20	5549.5	-3.1	1.3	-0.2	111	nein	27	6	8	5	5	1	3	49	925
P15	PD	female	51	11	right	no	15	12	23	3	0	9	3	3277.0	-1.3	0.5	-1.3	123	nein	28	6	15	16	14	2	12	39	2182
C1	HC	female	63	11	right	no	28	16	14	8	4	5	12	10573.5	0.5	-0.4	-0.2	115	nein	27	#NULL!	#NULL!	#NULL!	#NULL!	#NULL!	#NULL!	#NULL!	#NULL!
C2	HC	female	71	14	right	no	26	16	15	7	3	6	10	9198.0	2.7	-1.6	-1.3	115	nein	26	#NULL!	#NULL!	#NULL!	#NULL!	#NULL!	#NULL!	#NULL!	#NULL!
C3	HC	male	68	12	right	no	15	15	23	0	0	9	0	5203.0	-0.5	0.1	-0.2	123	nein	29	#NULL!	#NULL!	#NULL!	#NULL!	#NULL!	#NULL!	#NULL!	#NULL!
C4	HC	female	74	10	right	no	26	2	19	17	7	2	24	6731.0	0.5	0.6	-0.2	115	nein	29	#NULL!	#NULL!	#NULL!	#NULL!	#NULL!	#NULL!	#NULL!	#NULL!
C5	HC	female	52	13	right	no	20	12	19	7	1	8	8	8338.0	-0.5	0.1	0.8	123	nein	27	#NULL!	#NULL!	#NULL!	#NULL!	#NULL!	#NULL!	#NULL!	#NULL!
C6	HC	female	73	10	right	no	28	11	12	15	2	7	17	13006.0	-1.1	-2.5	-0.2	123	nein	27	#NULL!	#NULL!	#NULL!	#NULL!	#NULL!	#NULL!	#NULL!	#NULL!
C7	HC	male	73	12	right	no	27	16	12	10	1	8	11	7656.0	0.5	1.4	0.8	123	nein	28	#NULL!	#NULL!	#NULL!	#NULL!	#NULL!	#NULL!	#NULL!	#NULL!
C8	HC	female	63	15	right	no	24	12	15	11	1	8	12	9312.0	-1.9	-0.7	0.8	123	nein	27	#NULL!	#NULL!	#NULL!	#NULL!	#NULL!	#NULL!	#NULL!	#NULL!
C9	HC	male	69	13	ambidexter	no	17	11	23	4	2	7	6	6075.0	0.5	2.2	0.8	123	nein	30	#NULL!	#NULL!	#NULL!	#NULL!	#NULL!	#NULL!	#NULL!	#NULL!
C10	HC	female	71	9	right	no	20	5	21	12	3	6	15	7743.5	0.5	1.0	0.8	108	nein	30	#NULL!	#NULL!	#NULL!	#NULL!	#NULL!	#NULL!	#NULL!	#NULL!
C11	HC	female	54	13	right	no	25	6	20	12	7	2	19	7008.0	-3.1	2.2	-0.8	139	nein	29	#NULL!	#NULL!	#NULL!	#NULL!	#NULL!	#NULL!	#NULL!	#NULL!
C12	HC	male	57	13	right	no	18	14	21	3	1	8	4	7468.0	0.5	0.5	-0.2	134	nein	30	#NULL!	#NULL!	#NULL!	#NULL!	#NULL!	#NULL!	#NULL!	#NULL!
C13	HC	male	58	22	right	no	18	12	24	2	4	5	6	6136.0	0.5	3.0	-0.8	143	nein	30	#NULL!	#NULL!	#NULL!	#NULL!	#NULL!	#NULL!	#NULL!	#NULL!
C14	HC	female	56	16	right	no	25	23	13	2	0	9	2	5241.0	-1.6	-0.6	-0.8	128	nein	28	#NULL!	#NULL!	#NULL!	#NULL!	#NULL!	#NULL!	#NULL!	#NULL!
C15	HC	male	59	11	right	no	8	8	30	0	0	9	0	6064.0	-0.5	-0.9	-0.2	134	nein	29	#NULL!	#NULL!	#NULL!	#NULL!	#NULL!	#NULL!	#NULL!	#NULL!
