# Supplementary material for: Face Perception and Pareidolia Production in Patients With Parkinson's Disease
Source: Front Neurol. 2021 Aug 3;12:669691. doi: 10.3389/fneur.2021.669691 (PMC8370466; doi:10.3389/fneur.2021.669691)
Supplement: Supplementary file 1 [file Data_Sheet_1.zip › PD-Face-Pareidolia_Data-frequencies.csv]

Face	Seen	Group	Hallucination	Type	Types	Frequency	Answer
yes	yes	HC	no	2	2	281	correct
yes	yes	PD	yes	2	2	68	correct
yes	yes	PD	no	2	2	120	correct
yes	no	HC	no	1	1	179	wrong
yes	no	PD	yes	1	1	114	wrong
yes	no	PD	no	1	1	92	wrong
yes	yes	HC	no	3	3+4	110	wrong
yes	yes	PD	yes	3	3+4	84	wrong
yes	yes	PD	no	3	3+4	92	wrong
no	yes	HC	no	4	3+4	36	wrong
no	yes	PD	yes	4	3+4	25	wrong
no	yes	PD	no	4	3+4	31	wrong
no	no	HC	no	5	5	99	correct
no	no	PD	yes	5	5	38	correct
no	no	PD	no	5	5	41	correct
